# Supplementary material for: Transcatheter Versus Surgical Aortic Valve Replacement in Low-Risk Patients for the Treatment of Severe Aortic Stenosis
Source: J Clin Med. 2020 Feb 6;9(2):439. doi: 10.3390/jcm9020439 (PMC7074202; doi:10.3390/jcm9020439)
Supplement: Supplementary file 1 [file jcm-09-00439-s001.zip]

Archive with 1 entries (1 files):
- jcm-684184-supplementary.pptx
